# Supplementary material for: Targeting Vesicular LGALS3BP by an Antibody-Drug Conjugate as Novel Therapeutic Strategy for Neuroblastoma
Source: Cancers (Basel). 2020 Oct 15;12(10):2989. doi: 10.3390/cancers12102989 (PMC7650653; doi:10.3390/cancers12102989)
Supplement: Supplementary file 1 [file cancers-12-02989-s001.zip]

Archive with 1 entries (1 files):
- cancers-931468-XML-suppl.docx
